# Supplementary material for: Reducing Off-State and Leakage Currents by Dielectric Permittivity-Graded Stacked Gate Oxides on Trigate FinFETs: A TCAD Study
Source: Micromachines (Basel). 2024 May 30;15(6):726. doi: 10.3390/mi15060726 (PMC11205305; doi:10.3390/mi15060726)
Supplement: Supplementary file 1 [file micromachines-15-00726-s001.zip]

Archive with 1 entries (1 files):
- micromachines-2888038-supplementary.xlsx
