# Supplementary material for: Reducing Off-State and Leakage Currents by Dielectric Permittivity-Graded Stacked Gate Oxides on Trigate FinFETs: A TCAD Study
Source: Micromachines (Basel). 2024 May 30;15(6):726. doi: 10.3390/mi15060726 (PMC11205305; doi:10.3390/mi15060726)
Supplement: Supplementary file 1 [file micromachines-15-00726-s001.zip › micromachines-2888038-supplementary.xlsx]

## Sheet: Readme
	Engineer	Alper Ülkü
	Date:	2024-05-16
	Tabs:
	KAPPA_CALCULATION:	Penn and Maxwell-Garnet mixing formulas are used to calculate effective Kappa from bulk kappa of individual dielectric laminates
	SORTED_ATLAS _DATA	Data imported from Atlas Deckbuild via Python programming to reads and calculates the FoMs out of 41 log files output by Atlas

## Sheet: KAPPA_CALCULATION
			Si										11.7
				Gate Oxide Reference Designator	Thickness in nanometers							Dielectric constants										Si		SiO2		Si3N4		Al2O3		HfO2		La2O3		TiO2
	Simulation #	Type	Used dielectric material combination		Total	SiO2	Si3N4	Al2O3	HfO2	LA2O3	TiO2	Kbulk	Keff	f1	f2	K1	K2	K3	KAB	KABC	Keff	thickness (nm)	Effective kappa	thickness (nm)	Effective kappa	thickness (nm)	Effective kappa	thickness (nm)	Effective kappa	thickness (nm)	Effective kappa	thickness (nm)	Effective kappa	thickness (nm)	Effective kappa
OK	1	Single material	SiO2	S1		3						3.9	3.3476						3.3476		3.3476	0.1	1.09883	0.1	1.02679	0.1	1.05912	0.1	1.07389	0.1	1.22168	0.1	1.26787	0.1	1.86826
OK	2		Si3N4	S2			3					7.4	6.18091						6.18091		6.18091	0.2	1.33644	0.2	1.09119	0.2	1.20124	0.2	1.25155	0.2	1.75464	0.2	1.91186	0.2	3.95568
OK	3		Al2O3	A				3				9	7.47613						7.47613		7.47613	0.3	1.67522	0.3	1.183	0.3	1.40387	0.3	1.50484	0.3	2.51451	0.3	2.83003	0.3	6.93183
OK	4		HfO2	H					3			25	20.4284						20.4284		20.4284	0.4	2.08675	0.4	1.29454	0.4	1.65002	0.4	1.81252	0.4	3.43757	0.4	3.9454	0.4	10.5471
OK	5		La2O3	L						3		30	24.476						24.476		24.476	0.5	2.5463	0.5	1.41909	0.5	1.92489	0.5	2.15611	0.5	4.46834	0.5	5.19091	0.5	14.5843
OK	6		TiO2	T							3	95	77.0946						77.0946		77.0946	0.6	3.03283	0.6	1.55095	0.6	2.2159	0.6	2.51987	0.6	5.55962	0.6	6.50953	0.6	18.8585
OK	7	Dual material	SiO2-Si3N4	S1S2	3	1.5	1.5						3.48234			2.59395	4.51768		3.48234		3.48234	0.7	3.52924	0.7	1.68549	0.7	2.51282	0.7	2.89102	0.7	6.67306	0.7	7.85495	0.7	23.2195
OK	8		SiO2-Al2O3	S1A	3	1.5		1.5					3.86271			2.59395	5.39711		3.86271		3.86271	0.8	4.02233	0.8	1.81914	0.8	2.80775	0.8	3.25969	0.8	7.77906	0.8	9.19137	0.8	27.5513
OK	9		SiO2-HfO2	S1H	3	1.5			1.5				7.4783			2.59395	14.1913		7.4783		7.4783	0.9	4.50245	0.9	1.94926	0.9	3.09492	0.9	3.61866	0.9	8.85597	0.9	10.4926	0.9	31.7692
OK	10		SiO2-La2O3	S1L	3	1.5				1.5			8.58795			2.59395	16.9395		8.58795		8.58795	1	4.96296	1	2.07407	1	3.37037	1	3.96296	1	9.88889	1	11.7407	1	35.8148
OK	11		SiO2-TiO2	S1T	3	1.5					1.5		22.9158			2.59395	52.666		22.9158		22.9158	1.1	5.39968	1.1	2.19244	1.1	3.63158	1.1	4.28948	1.1	10.8684	1.1	12.9244	1.1	39.6514
OK	12		Si3N4-Al2O3	S2A	3		1.5	1.5					4.94512			4.51768	5.39711		4.94512		4.94512	1.2	5.81029	1.2	2.30372	1.2	3.87718	1.2	4.59648	1.2	11.7894	1.2	14.0372	1.2	43.2586
OK	13		Si3N4-HfO2	S2H	3		1.5		1.5				8.73456			4.51768	14.1913		8.73456		8.73456	1.3	6.1939	1.3	2.40769	1.3	4.10663	1.3	4.88329	1.3	12.6499	1.3	15.0769	1.3	46.6286
OK	14		Si3N4-La2O3	S2L	3		1.5			1.5			9.86382			4.51768	16.9395		9.86382		9.86382	1.4	6.55059	1.4	2.50437	1.4	4.31998	1.4	5.14997	1.4	13.4499	1.4	16.0437	1.4	49.7622
OK	15		Si3N4-TiO2	S2T	3		1.5				1.5		24.2643			4.51768	52.666		24.2643		24.2643	1.5	6.88113	1.5	2.59395	1.5	4.51768	1.5	5.39711	1.5	14.1913	1.5	16.9395	1.5	52.666
OK	16		Al2O3-HfO2	AH	3			1.5	1.5				14.1913			5.39711	14.1913		14.1913		14.1913	1.6	7.18671	1.6	2.67677	1.6	4.70046	1.6	5.62558	1.6	14.8767	1.6	17.7677	1.6	55.3506
OK	17		Al2O3-La2O3	AL	3			1.5		1.5			10.4289			5.39711	16.9395		10.4289		10.4289	1.7	7.46879	1.7	2.75322	1.7	4.86919	1.7	5.83648	1.7	15.5094	1.7	18.5322	1.7	57.8287
OK	18		Al2O3-TiO2	AT	3			1.5			1.5		24.8743			5.39711	52.666		24.8743		24.8743	1.8	7.72895	1.8	2.82373	1.8	5.02479	1.8	6.03099	1.8	16.093	1.8	19.2373	1.8	60.1141
OK	19		HfO2-La2O3	HL	3				1.5	1.5			15.5272			14.1913	16.9395		15.5272		15.5272	1.9	7.96879	1.9	2.88874	1.9	5.16825	1.9	6.21031	1.9	16.6309	1.9	19.8874	1.9	62.2211
OK	20		HfO2-TiO2	HT	3				1.5		1.5		30.7616			14.1913	52.666		30.7616		30.7616	2	8.18991	2	2.94867	2	5.30051	2	6.37563	2	17.1269	2	20.4867	2	64.1637
OK	21		La2O3-TiO2	LT	3					1.5	1.5		32.5257			16.9395	52.666		32.5257		32.5257	2.1	8.39384	2.1	3.00394	2.1	5.42248	2.1	6.5281	2.1	17.5843	2.1	21.0394	2.1	65.9552
OK	22	Triple material	SiO2-Si3N4-Al2O3	S1S2A	3	1	1	1					3.07418	0.5	0.666667	2.07407	3.37037	3.96296	2.67783	3.07418	3.07418	2.2	8.58202	2.2	3.05494	2.2	5.53504	2.2	6.6688	2.2	18.0064	2.2	21.5494	2.2	67.6084
OK	23		SiO2-Si3N4-HfO2	S1S2H	3	1	1		1				4.65767	0.5	0.666667	2.07407	3.37037	9.88889	2.67783	4.65767	4.65767	2.3	8.75581	2.3	3.10204	2.3	5.63899	2.3	6.79874	2.3	18.3962	2.3	22.0204	2.3	69.1351
OK	24		SiO2-Si3N4-La2O3	S1S2L	3	1	1			1			5.13197	0.5	0.666667	2.07407	3.37037	11.7407	2.67783	5.13197	5.13197	2.4	8.91645	2.4	3.14558	2.4	5.73507	2.4	6.91884	2.4	18.7565	2.4	22.4558	2.4	70.5464
OK	25		SiO2-Si3N4-TiO2	S1S2T	3	1	1				1		11.1922	0.5	0.666667	2.07407	3.37037	35.8148	2.67783	11.1922	11.1922	2.5	9.06509	2.5	3.18587	2.5	5.82398	2.5	7.02997	2.5	19.0899	2.5	22.8587	2.5	71.8522
OK	26		SiO2-Al2O3-HfO2	S1AH	3	1		1	1				4.86162	0.5	0.666667	2.07407	3.96296	9.88889	2.93702	4.86162	4.86162	2.6	9.20277	2.6	3.22318	2.6	5.90633	2.6	7.13292	2.6	19.3987	2.6	23.2318	2.6	73.0618
OK	27		SiO2-Al2O3-La2O3	S1AL	3	1		1		1			5.33815	0.5	0.666667	2.07407	3.96296	11.7407	2.93702	5.33815	5.33815	2.7	9.33046	2.7	3.25779	2.7	5.98271	2.7	7.22838	2.7	19.6852	2.7	23.5779	2.7	74.1835
OK	28		SiO2-Al2O3-TiO2	S1AT	3	1		1			1		11.4067	0.5	0.666667	2.07407	3.96296	35.8148	2.93702	11.4067	11.4067	2.8	9.44902	2.8	3.28992	2.8	6.05362	2.8	7.31703	2.8	19.9511	2.8	23.8992	2.8	75.2251
OK	29		SiO2-HfO2-La2O3	S1HL	3	1			1	1			7.23525	0.5	0.666667	2.07407	9.88889	11.7407	5.38877	7.23525	7.23525	2.9	9.55924	2.9	3.31979	2.9	6.11955	2.9	7.39943	2.9	20.1983	2.9	24.1979	2.9	76.1933
OK	30		SiO2-HfO2-TiO2	S1HT	3	1			1		1		13.4165	0.5	0.666667	2.07407	9.88889	35.8148	5.38877	13.4165	13.4165	3	9.66183	3	3.3476	3	6.18091	3	7.47613	3	20.4284	3	24.476	3	77.0946
OK	31		SiO2-La2O3-TiO2	S1LT	3	1				1	1		14.0246	0.5	0.666667	2.07407	11.7407	35.8148	6.13867	14.0246	14.0246	3.1	9.75744	3.1	3.37351	3.1	6.23809	3.1	7.54762	3.1	20.6429	3.1	24.7351	3.1	77.9345
OK	32		Si3N4-Al2O3-HfO2	S2AH	3		1	1	1				5.4231	0.5	0.666667	3.37037	3.96296	9.88889	3.65909	5.4231	5.4231	3.2	9.84665	3.2	3.39769	3.2	6.29145	3.2	7.61432	3.2	20.843	3.2	24.9769	3.2	78.7182
OK	33		Si3N4-Al2O3-La2O3	S2AL	3		1	1		1			5.90678	0.5	0.666667	3.37037	3.96296	11.7407	3.65909	5.90678	5.90678	3.3	9.92999	3.3	3.42028	3.3	6.3413	3.3	7.67663	3.3	21.0299	3.3	25.2028	3.3	79.4504
OK	34		Si3N4-Al2O3-TiO2	S2AT	3		1	1			1		12.0021	0.5	0.666667	3.37037	3.96296	35.8148	3.65909	12.0021	12.0021	3.4	10.008	3.4	3.44141	3.4	6.38793	3.4	7.73492	3.4	21.2048	3.4	25.4141	3.4	80.1353			Nanolaminate Thickness (nm)
OK	35		Si3N4-HfO2-La2O3	S2HL	3		1		1	1			7.86282	0.5	0.666667	3.37037	9.88889	11.7407	6.22736	7.86282	7.86282	3.5	10.081	3.5	3.46119	3.5	6.4316	3.5	7.7895	3.5	21.3685	3.5	25.6119	3.5	80.7766
OK	36		Si3N4-HfO2-TiO2	S2HT	3		1		1		1		14.0963	0.5	0.666667	3.37037	9.88889	35.8148	6.22736	14.0963	14.0963	3.6	10.1494	3.6	3.47975	3.6	6.47254	3.6	7.84068	3.6	21.522	3.6	25.7975	3.6	81.378
OK	37		Si3N4-La2O3-TiO2	S2LT	3		1			1	1		14.712	0.5	0.666667	3.37037	11.7407	35.8148	6.9912	14.712	14.712	3.7	10.2137	3.7	3.49716	3.7	6.51097	3.7	7.88872	3.7	21.6662	3.7	25.9716	3.7	81.9424
OK	38		Al2O3-HfO2-La2O3	AHL	3			1	1	1			8.13623	0.5	0.666667	3.96296	9.88889	11.7407	6.59716	8.13623	8.13623	3.8	10.274	3.8	3.51352	3.8	6.54709	3.8	7.93386	3.8	21.8016	3.8	26.1352	3.8	82.4729
OK	39		Al2O3-HfO2-TiO2	AHT	3			1	1		1		14.3948	0.5	0.666667	3.96296	9.88889	35.8148	6.59716	14.3948	14.3948	3.9	10.3308	3.9	3.52892	3.9	6.58106	3.9	7.97633	3.9	21.929	3.9	26.2892	3.9	82.9719
OK	40		Al2O3-La2O3-TiO2	ALT	3			1		1	1		15.0155	0.5	0.666667	3.96296	11.7407	35.8148	7.36919	15.0155	15.0155	4	10.3843	4	3.54342	4	6.61306	4	8.01633	4	22.049	4	26.4342	4	83.4418
OK	41		HfO2-La2O3-TiO2	HLT	3				1	1	1		17.7272	0.5	0.666667	9.88889	11.7407	35.8148	10.7898	17.7272	17.7272	4.1	10.4348	4.1	3.55709	4.1	6.64323	4.1	8.05403	4.1	22.1621	4.1	26.5709	4.1	83.8849
																						4.2	10.4824	4.2	3.56999	4.2	6.6717	4.2	8.08962	4.2	22.2689	4.2	26.6999	4.2	84.303
																						4.3	10.5273	4.3	3.58217	4.3	6.69859	4.3	8.12324	4.3	22.3697	4.3	26.8217	4.3	84.698
																						4.4	10.5698	4.4	3.5937	4.4	6.72402	4.4	8.15502	4.4	22.4651	4.4	26.937	4.4	85.0715
																						4.5	10.6101	4.5	3.6046	4.5	6.74809	4.5	8.18511	4.5	22.5553	4.5	27.046	4.5	85.425
																						4.6	10.6482	4.6	3.61493	4.6	6.77089	4.6	8.21361	4.6	22.6408	4.6	27.1493	4.6	85.7599
																						4.7	10.6844	4.7	3.62473	4.7	6.79251	4.7	8.24064	4.7	22.7219	4.7	27.2473	4.7	86.0775
																						4.8	10.7187	4.8	3.63403	4.8	6.81303	4.8	8.26629	4.8	22.7989	4.8	27.3403	4.8	86.3789
																						4.9	10.7512	4.9	3.64286	4.9	6.83252	4.9	8.29065	4.9	22.8719	4.9	27.4286	4.9	86.6651
																						5	10.7822	5	3.65125	5	6.85105	5	8.31381	5	22.9414	5	27.5125	5	86.9372
																						5.1	10.8117	5.1	3.65924	5.1	6.86867	5.1	8.33584	5.1	23.0075	5.1	27.5924	5.1	87.1961
																						5.2	10.8397	5.2	3.66685	5.2	6.88546	5.2	8.35682	5.2	23.0705	5.2	27.6685	5.2	87.4426
																						5.3	10.8665	5.3	3.67409	5.3	6.90145	5.3	8.37681	5.3	23.1304	5.3	27.7409	5.3	87.6775
																						5.4	10.892	5.4	3.681	5.4	6.9167	5.4	8.39587	5.4	23.1876	5.4	27.81	5.4	87.9015
																						5.5	10.9163	5.5	3.6876	5.5	6.93125	5.5	8.41406	5.5	23.2422	5.5	27.876	5.5	88.1152
																						5.6	10.9395	5.6	3.69389	5.6	6.94515	5.6	8.43143	5.6	23.2943	5.6	27.9389	5.6	88.3193
																						5.7	10.9617	5.7	3.69991	5.7	6.95842	5.7	8.44803	5.7	23.3441	5.7	27.9991	5.7	88.5144
																						5.8	10.983	5.8	3.70566	5.8	6.97112	5.8	8.4639	5.8	23.3917	5.8	28.0566	5.8	88.7008
																						5.9	11.0033	5.9	3.71117	5.9	6.98327	5.9	8.47909	5.9	23.4373	5.9	28.1117	5.9	88.8793
																						6	11.0227	6	3.71644	6	6.9949	6	8.49363	6	23.4809	6	28.1644	6	89.0501
																						6.1	11.0414	6.1	3.72149	6.1	7.00605	6.1	8.50756	6.1	23.5227	6.1	28.2149	6.1	89.2138
																						6.2	11.0592	6.2	3.72633	6.2	7.01673	6.2	8.52091	6.2	23.5627	6.2	28.2633	6.2	89.3707
																						6.3	11.0764	6.3	3.73097	6.3	7.02698	6.3	8.53372	6.3	23.6012	6.3	28.3097	6.3	89.5212
																						6.4	11.0928	6.4	3.73543	6.4	7.03681	6.4	8.54601	6.4	23.638	6.4	28.3543	6.4	89.6657
																						6.5	11.1086	6.5	3.73971	6.5	7.04625	6.5	8.55782	6.5	23.6735	6.5	28.3971	6.5	89.8044
																						6.6	11.1237	6.6	3.74382	6.6	7.05533	6.6	8.56916	6.6	23.7075	6.6	28.4382	6.6	89.9376
																						6.7	11.1383	6.7	3.74777	6.7	7.06405	6.7	8.58006	6.7	23.7402	6.7	28.4777	6.7	90.0657
																						6.8	11.1524	6.8	3.75157	6.8	7.07244	6.8	8.59055	6.8	23.7716	6.8	28.5157	6.8	90.1889
																						6.9	11.1658	6.9	3.75523	6.9	7.08051	6.9	8.60063	6.9	23.8019	6.9	28.5523	6.9	90.3075
																						7	11.1788	7	3.75875	7	7.08828	7	8.61035	7	23.831	7	28.5875	7	90.4216
																						7.1	11.1914	7.1	3.76214	7.1	7.09576	7.1	8.6197	7.1	23.8591	7.1	28.6214	7.1	90.5315
																						7.2	11.2034	7.2	3.76541	7.2	7.10298	7.2	8.62872	7.2	23.8862	7.2	28.6541	7.2	90.6375
																						7.3	11.215	7.3	3.76856	7.3	7.10993	7.3	8.63741	7.3	23.9122	7.3	28.6856	7.3	90.7396
																						7.4	11.2263	7.4	3.7716	7.4	7.11664	7.4	8.6458	7.4	23.9374	7.4	28.716	7.4	90.8381
																						7.5	11.2371	7.5	3.77453	7.5	7.12311	7.5	8.65388	7.5	23.9617	7.5	28.7453	7.5	90.9331
																						7.6	11.2475	7.6	3.77736	7.6	7.12936	7.6	8.66169	7.6	23.9851	7.6	28.7736	7.6	91.0249
																						7.7	11.2576	7.7	3.7801	7.7	7.13539	7.7	8.66924	7.7	24.0077	7.7	28.801	7.7	91.1135
																						7.8	11.2673	7.8	3.78274	7.8	7.14122	7.8	8.67652	7.8	24.0296	7.8	28.8274	7.8	91.1991
																						7.9	11.2768	7.9	3.78529	7.9	7.14685	7.9	8.68357	7.9	24.0507	7.9	28.8529	7.9	91.2819
																						8	11.2859	8	3.78776	8	7.1523	8	8.69038	8	24.0711	8	28.8776	8	91.3619
																						8.1	11.2947	8.1	3.79015	8.1	7.15757	8.1	8.69696	8.1	24.0909	8.1	28.9015	8.1	91.4393
																						8.2	11.3032	8.2	3.79246	8.2	7.16267	8.2	8.70334	8.2	24.11	8.2	28.9246	8.2	91.5142
																						8.3	11.3115	8.3	3.7947	8.3	7.16761	8.3	8.70951	8.3	24.1285	8.3	28.947	8.3	91.5867
																						8.4	11.3195	8.4	3.79686	8.4	7.17239	8.4	8.71548	8.4	24.1464	8.4	28.9686	8.4	91.6569
																						8.5	11.3272	8.5	3.79896	8.5	7.17702	8.5	8.72127	8.5	24.1638	8.5	28.9896	8.5	91.7249
																						8.6	11.3347	8.6	3.80099	8.6	7.1815	8.6	8.72688	8.6	24.1806	8.6	29.0099	8.6	91.7908
																						8.7	11.342	8.7	3.80296	8.7	7.18585	8.7	8.73232	8.7	24.1969	8.7	29.0296	8.7	91.8547
																						8.8	11.349	8.8	3.80488	8.8	7.19007	8.8	8.73759	8.8	24.2128	8.8	29.0488	8.8	91.9166
																						8.9	11.3559	8.9	3.80673	8.9	7.19416	8.9	8.7427	8.9	24.2281	8.9	29.0673	8.9	91.9767
																						9	11.3625	9	3.80853	9	7.19813	9	8.74766	9	24.243	9	29.0853	9	92.035
																						9.1	11.3689	9.1	3.81027	9.1	7.20198	9.1	8.75248	9.1	24.2574	9.1	29.1027	9.1	92.0916
																						9.2	11.3752	9.2	3.81197	9.2	7.20572	9.2	8.75715	9.2	24.2715	9.2	29.1197	9.2	92.1465
																						9.3	11.3813	9.3	3.81361	9.3	7.20935	9.3	8.76169	9.3	24.2851	9.3	29.1361	9.3	92.1999
																						9.4	11.3872	9.4	3.81521	9.4	7.21288	9.4	8.7661	9.4	24.2983	9.4	29.1521	9.4	92.2517
																						9.5	11.3929	9.5	3.81677	9.5	7.21631	9.5	8.77039	9.5	24.3112	9.5	29.1677	9.5	92.3021
																						9.6	11.3985	9.6	3.81828	9.6	7.21965	9.6	8.77456	9.6	24.3237	9.6	29.1828	9.6	92.351
																						9.7	11.4039	9.7	3.81975	9.7	7.22289	9.7	8.77861	9.7	24.3358	9.7	29.1975	9.7	92.3986
																						9.8	11.4092	9.8	3.82117	9.8	7.22604	9.8	8.78255	9.8	24.3476	9.8	29.2117	9.8	92.4449
																						9.9	11.4143	9.9	3.82256	9.9	7.2291	9.9	8.78638	9.9	24.3591	9.9	29.2256	9.9	92.49
																						10	11.4193	10	3.82391	10	7.23209	10	8.79011	10	24.3703	10	29.2391	10	92.5338
																						10.1	11.4241	10.1	3.82523	10.1	7.23499	10.1	8.79374	10.1	24.3812	10.1	29.2523	10.1	92.5764
																						10.2	11.4289	10.2	3.82651	10.2	7.23782	10.2	8.79727	10.2	24.3918	10.2	29.2651	10.2	92.618
																						10.3	11.4335	10.3	3.82776	10.3	7.24057	10.3	8.80071	10.3	24.4021	10.3	29.2776	10.3	92.6584
																						10.4	11.4379	10.4	3.82897	10.4	7.24325	10.4	8.80407	10.4	24.4122	10.4	29.2897	10.4	92.6978
																						10.5	11.4423	10.5	3.83016	10.5	7.24587	10.5	8.80733	10.5	24.422	10.5	29.3016	10.5	92.7361
																						10.6	11.4466	10.6	3.83131	10.6	7.24841	10.6	8.81051	10.6	24.4315	10.6	29.3131	10.6	92.7735
																						10.7	11.4507	10.7	3.83244	10.7	7.25089	10.7	8.81362	10.7	24.4408	10.7	29.3244	10.7	92.81
																						10.8	11.4548	10.8	3.83353	10.8	7.25331	10.8	8.81664	10.8	24.4499	10.8	29.3353	10.8	92.8455
																						10.9	11.4587	10.9	3.8346	10.9	7.25567	10.9	8.81959	10.9	24.4588	10.9	29.346	10.9	92.8802
																						11	11.4625	11	3.83564	11	7.25797	11	8.82246	11	24.4674	11	29.3564	11	92.914
																						11.1	11.4663	11.1	3.83666	11.1	7.26022	11.1	8.82527	11.1	24.4758	11.1	29.3666	11.1	92.9469
																						11.2	11.47	11.2	3.83765	11.2	7.26241	11.2	8.82801	11.2	24.484	11.2	29.3765	11.2	92.9791
																						11.3	11.4735	11.3	3.83862	11.3	7.26454	11.3	8.83068	11.3	24.492	11.3	29.3862	11.3	93.0105
																						11.4	11.477	11.4	3.83957	11.4	7.26663	11.4	8.83329	11.4	24.4999	11.4	29.3957	11.4	93.0411
																						11.5	11.4804	11.5	3.84049	11.5	7.26867	11.5	8.83584	11.5	24.5075	11.5	29.4049	11.5	93.0711
																						11.6	11.4838	11.6	3.84139	11.6	7.27066	11.6	8.83832	11.6	24.515	11.6	29.4139	11.6	93.1003
																						11.7	11.487	11.7	3.84227	11.7	7.2726	11.7	8.84075	11.7	24.5223	11.7	29.4227	11.7	93.1288
																						11.8	11.4902	11.8	3.84313	11.8	7.2745	11.8	8.84313	11.8	24.5294	11.8	29.4313	11.8	93.1567
																						11.9	11.4933	11.9	3.84397	11.9	7.27636	11.9	8.84545	11.9	24.5363	11.9	29.4397	11.9	93.184
																						12	11.4963	12	3.8448	12	7.27817	12	8.84771	12	24.5431	12	29.448	12	93.2106
																						12.1	11.4993	12.1	3.8456	12.1	7.27994	12.1	8.84993	12.1	24.5498	12.1	29.456	12.1	93.2366
																						12.2	11.5022	12.2	3.84638	12.2	7.28167	12.2	8.85209	12.2	24.5563	12.2	29.4638	12.2	93.2621
																						12.3	11.505	12.3	3.84715	12.3	7.28337	12.3	8.85421	12.3	24.5626	12.3	29.4715	12.3	93.287
																						12.4	11.5078	12.4	3.8479	12.4	7.28503	12.4	8.85628	12.4	24.5689	12.4	29.479	12.4	93.3113
																						12.5	11.5105	12.5	3.84864	12.5	7.28665	12.5	8.85831	12.5	24.5749	12.5	29.4864	12.5	93.3351
																						12.6	11.5131	12.6	3.84936	12.6	7.28823	12.6	8.86029	12.6	24.5809	12.6	29.4936	12.6	93.3584
																						12.7	11.5157	12.7	3.85006	12.7	7.28979	12.7	8.86223	12.7	24.5867	12.7	29.5006	12.7	93.3812
																						12.8	11.5183	12.8	3.85075	12.8	7.2913	12.8	8.86413	12.8	24.5924	12.8	29.5075	12.8	93.4035
																						12.9	11.5208	12.9	3.85142	12.9	7.29279	12.9	8.86599	12.9	24.598	12.9	29.5142	12.9	93.4254
																						13	11.5232	13	3.85208	13	7.29425	13	8.86781	13	24.6034	13	29.5208	13	93.4467
																						13.1	11.5256	13.1	3.85273	13.1	7.29567	13.1	8.86959	13.1	24.6088	13.1	29.5273	13.1	93.4677
																						13.2	11.5279	13.2	3.85336	13.2	7.29707	13.2	8.87133	13.2	24.614	13.2	29.5336	13.2	93.4882
																						13.3	11.5302	13.3	3.85398	13.3	7.29843	13.3	8.87304	13.3	24.6191	13.3	29.5398	13.3	93.5082
																						13.4	11.5324	13.4	3.85458	13.4	7.29977	13.4	8.87472	13.4	24.6241	13.4	29.5458	13.4	93.5279
																						13.5	11.5346	13.5	3.85518	13.5	7.30108	13.5	8.87636	13.5	24.6291	13.5	29.5518	13.5	93.5472
																						13.6	11.5368	13.6	3.85576	13.6	7.30237	13.6	8.87796	13.6	24.6339	13.6	29.5576	13.6	93.5661
																						13.7	11.5389	13.7	3.85633	13.7	7.30363	13.7	8.87954	13.7	24.6386	13.7	29.5633	13.7	93.5846
																						13.8	11.5409	13.8	3.85689	13.8	7.30486	13.8	8.88108	13.8	24.6432	13.8	29.5689	13.8	93.6027
																						13.9	11.543	13.9	3.85744	13.9	7.30607	13.9	8.88259	13.9	24.6478	13.9	29.5744	13.9	93.6205
																						14	11.545	14	3.85798	14	7.30726	14	8.88408	14	24.6522	14	29.5798	14	93.6379
																						14.1	11.5469	14.1	3.85851	14.1	7.30843	14.1	8.88553	14.1	24.6566	14.1	29.5851	14.1	93.655
																						14.2	11.5488	14.2	3.85902	14.2	7.30957	14.2	8.88696	14.2	24.6609	14.2	29.5902	14.2	93.6718
																						14.3	11.5507	14.3	3.85953	14.3	7.31069	14.3	8.88836	14.3	24.6651	14.3	29.5953	14.3	93.6882
																						14.4	11.5525	14.4	3.86003	14.4	7.31178	14.4	8.88973	14.4	24.6692	14.4	29.6003	14.4	93.7043
																						14.5	11.5543	14.5	3.86052	14.5	7.31286	14.5	8.89108	14.5	24.6732	14.5	29.6052	14.5	93.7201
																						14.6	11.5561	14.6	3.86099	14.6	7.31392	14.6	8.8924	14.6	24.6772	14.6	29.6099	14.6	93.7357
																						14.7	11.5578	14.7	3.86146	14.7	7.31496	14.7	8.89369	14.7	24.6811	14.7	29.6146	14.7	93.7509
																						14.8	11.5595	14.8	3.86193	14.8	7.31597	14.8	8.89497	14.8	24.6849	14.8	29.6193	14.8	93.7659
																						14.9	11.5612	14.9	3.86238	14.9	7.31697	14.9	8.89622	14.9	24.6886	14.9	29.6238	14.9	93.7805
																						15	11.5628	15	3.86282	15	7.31795	15	8.89744	15	24.6923	15	29.6282	15	93.7949
																						15.1	11.5644	15.1	3.86326	15.1	7.31892	15.1	8.89865	15.1	24.6959	15.1	29.6326	15.1	93.8091
																						15.2	11.566	15.2	3.86369	15.2	7.31986	15.2	8.89983	15.2	24.6995	15.2	29.6369	15.2	93.823
																						15.3	11.5676	15.3	3.86411	15.3	7.32079	15.3	8.90099	15.3	24.703	15.3	29.6411	15.3	93.8366
																						15.4	11.5691	15.4	3.86452	15.4	7.3217	15.4	8.90213	15.4	24.7064	15.4	29.6452	15.4	93.85
																						15.5	11.5706	15.5	3.86493	15.5	7.3226	15.5	8.90325	15.5	24.7097	15.5	29.6493	15.5	93.8632
																						15.6	11.5721	15.6	3.86533	15.6	7.32348	15.6	8.90435	15.6	24.713	15.6	29.6533	15.6	93.8761
																						15.7	11.5735	15.7	3.86572	15.7	7.32434	15.7	8.90543	15.7	24.7163	15.7	29.6572	15.7	93.8888
																						15.8	11.5749	15.8	3.8661	15.8	7.32519	15.8	8.90649	15.8	24.7195	15.8	29.661	15.8	93.9013
																						15.9	11.5763	15.9	3.86648	15.9	7.32603	15.9	8.90754	15.9	24.7226	15.9	29.6648	15.9	93.9135
																						16	11.5777	16	3.86685	16	7.32685	16	8.90856	16	24.7257	16	29.6685	16	93.9256
																						16.1	11.579	16.1	3.86722	16.1	7.32766	16.1	8.90957	16.1	24.7287	16.1	29.6722	16.1	93.9374
																						16.2	11.5804	16.2	3.86758	16.2	7.32845	16.2	8.91056	16.2	24.7317	16.2	29.6758	16.2	93.9491
																						16.3	11.5817	16.3	3.86793	16.3	7.32923	16.3	8.91153	16.3	24.7346	16.3	29.6793	16.3	93.9605
																						16.4	11.583	16.4	3.86828	16.4	7.32999	16.4	8.91249	16.4	24.7375	16.4	29.6828	16.4	93.9718
																						16.5	11.5842	16.5	3.86862	16.5	7.33075	16.5	8.91343	16.5	24.7403	16.5	29.6862	16.5	93.9829
																						16.6	11.5855	16.6	3.86896	16.6	7.33149	16.6	8.91436	16.6	24.7431	16.6	29.6896	16.6	93.9937
																						16.7	11.5867	16.7	3.86929	16.7	7.33222	16.7	8.91527	16.7	24.7458	16.7	29.6929	16.7	94.0045
																						16.8	11.5879	16.8	3.86961	16.8	7.33293	16.8	8.91617	16.8	24.7485	16.8	29.6961	16.8	94.015
																						16.9	11.5891	16.9	3.86993	16.9	7.33364	16.9	8.91705	16.9	24.7512	16.9	29.6993	16.9	94.0253
																						17	11.5902	17	3.87025	17	7.33433	17	8.91792	17	24.7538	17	29.7025	17	94.0355
																						17.1	11.5914	17.1	3.87055	17.1	7.33502	17.1	8.91877	17.1	24.7563	17.1	29.7055	17.1	94.0456
																						17.2	11.5925	17.2	3.87086	17.2	7.33569	17.2	8.91961	17.2	24.7588	17.2	29.7086	17.2	94.0554
																						17.3	11.5936	17.3	3.87116	17.3	7.33635	17.3	8.92044	17.3	24.7613	17.3	29.7116	17.3	94.0651
																						17.4	11.5947	17.4	3.87145	17.4	7.337	17.4	8.92125	17.4	24.7637	17.4	29.7145	17.4	94.0747
																						17.5	11.5957	17.5	3.87174	17.5	7.33764	17.5	8.92205	17.5	24.7661	17.5	29.7174	17.5	94.0841
																						17.6	11.5968	17.6	3.87203	17.6	7.33827	17.6	8.92284	17.6	24.7685	17.6	29.7203	17.6	94.0933
																						17.7	11.5978	17.7	3.87231	17.7	7.33889	17.7	8.92361	17.7	24.7708	17.7	29.7231	17.7	94.1025
																						17.8	11.5989	17.8	3.87259	17.8	7.3395	17.8	8.92438	17.8	24.7731	17.8	29.7259	17.8	94.1114
																						17.9	11.5999	17.9	3.87286	17.9	7.3401	17.9	8.92513	17.9	24.7754	17.9	29.7286	17.9	94.1203
																						18	11.6008	18	3.87313	18	7.34069	18	8.92587	18	24.7776	18	29.7313	18	94.1289
																						18.1	11.6018	18.1	3.87339	18.1	7.34128	18.1	8.9266	18.1	24.7798	18.1	29.7339	18.1	94.1375
																						18.2	11.6028	18.2	3.87365	18.2	7.34185	18.2	8.92731	18.2	24.7819	18.2	29.7365	18.2	94.1459
																						18.3	11.6037	18.3	3.87391	18.3	7.34242	18.3	8.92802	18.3	24.7841	18.3	29.7391	18.3	94.1543
																						18.4	11.6047	18.4	3.87416	18.4	7.34297	18.4	8.92872	18.4	24.7862	18.4	29.7416	18.4	94.1624
																						18.5	11.6056	18.5	3.87441	18.5	7.34352	18.5	8.9294	18.5	24.7882	18.5	29.7441	18.5	94.1705
																						18.6	11.6065	18.6	3.87465	18.6	7.34406	18.6	8.93008	18.6	24.7902	18.6	29.7465	18.6	94.1784
																						18.7	11.6074	18.7	3.8749	18.7	7.3446	18.7	8.93075	18.7	24.7922	18.7	29.749	18.7	94.1863
																						18.8	11.6082	18.8	3.87513	18.8	7.34512	18.8	8.9314	18.8	24.7942	18.8	29.7513	18.8	94.194
																						18.9	11.6091	18.9	3.87537	18.9	7.34564	18.9	8.93205	18.9	24.7961	18.9	29.7537	18.9	94.2016
																						19	11.61	19	3.8756	19	7.34615	19	8.93268	19	24.7981	19	29.756	19	94.209
																						19.1	11.6108	19.1	3.87583	19.1	7.34665	19.1	8.93331	19.1	24.7999	19.1	29.7583	19.1	94.2164
																						19.2	11.6116	19.2	3.87605	19.2	7.34715	19.2	8.93393	19.2	24.8018	19.2	29.7605	19.2	94.2237
																						19.3	11.6124	19.3	3.87627	19.3	7.34763	19.3	8.93454	19.3	24.8036	19.3	29.7627	19.3	94.2309
																						19.4	11.6133	19.4	3.87649	19.4	7.34811	19.4	8.93514	19.4	24.8054	19.4	29.7649	19.4	94.2379
																						19.5	11.614	19.5	3.8767	19.5	7.34859	19.5	8.93574	19.5	24.8072	19.5	29.767	19.5	94.2449
																						19.6	11.6148	19.6	3.87692	19.6	7.34906	19.6	8.93632	19.6	24.809	19.6	29.7692	19.6	94.2518
																						19.7	11.6156	19.7	3.87712	19.7	7.34952	19.7	8.9369	19.7	24.8107	19.7	29.7712	19.7	94.2585
																						19.8	11.6164	19.8	3.87733	19.8	7.34997	19.8	8.93746	19.8	24.8124	19.8	29.7733	19.8	94.2652
																						19.9	11.6171	19.9	3.87753	19.9	7.35042	19.9	8.93802	19.9	24.8141	19.9	29.7753	19.9	94.2718
																						20	11.6178	20	3.87773	20	7.35086	20	8.93858	20	24.8157	20	29.7773	20	94.2783
																						20.1	11.6186	20.1	3.87793	20.1	7.3513	20.1	8.93912	20.1	24.8174	20.1	29.7793	20.1	94.2847
																						20.2	11.6193	20.2	3.87813	20.2	7.35173	20.2	8.93966	20.2	24.819	20.2	29.7813	20.2	94.291
																						20.3	11.62	20.3	3.87832	20.3	7.35215	20.3	8.94019	20.3	24.8206	20.3	29.7832	20.3	94.2972
																						20.4	11.6207	20.4	3.87851	20.4	7.35257	20.4	8.94071	20.4	24.8221	20.4	29.7851	20.4	94.3034
																						20.5	11.6214	20.5	3.87869	20.5	7.35298	20.5	8.94123	20.5	24.8237	20.5	29.7869	20.5	94.3094
																						20.6	11.6221	20.6	3.87888	20.6	7.35339	20.6	8.94174	20.6	24.8252	20.6	29.7888	20.6	94.3154
																						20.7	11.6227	20.7	3.87906	20.7	7.35379	20.7	8.94224	20.7	24.8267	20.7	29.7906	20.7	94.3213
																						20.8	11.6234	20.8	3.87924	20.8	7.35419	20.8	8.94273	20.8	24.8282	20.8	29.7924	20.8	94.3271
																						20.9	11.6241	20.9	3.87942	20.9	7.35458	20.9	8.94322	20.9	24.8297	20.9	29.7942	20.9	94.3329
																						21	11.6247	21	3.87959	21	7.35496	21	8.9437	21	24.8311	21	29.7959	21	94.3385
																						21.1	11.6253	21.1	3.87977	21.1	7.35534	21.1	8.94418	21.1	24.8325	21.1	29.7977	21.1	94.3441
																						21.2	11.626	21.2	3.87994	21.2	7.35572	21.2	8.94465	21.2	24.8339	21.2	29.7994	21.2	94.3496
																						21.3	11.6266	21.3	3.8801	21.3	7.35609	21.3	8.94511	21.3	24.8353	21.3	29.801	21.3	94.3551
																						21.4	11.6272	21.4	3.88027	21.4	7.35646	21.4	8.94557	21.4	24.8367	21.4	29.8027	21.4	94.3605
																						21.5	11.6278	21.5	3.88043	21.5	7.35682	21.5	8.94602	21.5	24.8381	21.5	29.8043	21.5	94.3658
																						21.6	11.6284	21.6	3.88059	21.6	7.35718	21.6	8.94647	21.6	24.8394	21.6	29.8059	21.6	94.371
																						21.7	11.629	21.7	3.88075	21.7	7.35753	21.7	8.94691	21.7	24.8407	21.7	29.8075	21.7	94.3762
																						21.8	11.6296	21.8	3.88091	21.8	7.35788	21.8	8.94734	21.8	24.842	21.8	29.8091	21.8	94.3813
																						21.9	11.6301	21.9	3.88107	21.9	7.35822	21.9	8.94777	21.9	24.8433	21.9	29.8107	21.9	94.3863
																						22	11.6307	22	3.88122	22	7.35856	22	8.9482	22	24.8446	22	29.8122	22	94.3913
																						22.1	11.6313	22.1	3.88137	22.1	7.35889	22.1	8.94862	22.1	24.8458	22.1	29.8137	22.1	94.3962
																						22.2	11.6318	22.2	3.88152	22.2	7.35922	22.2	8.94903	22.2	24.8471	22.2	29.8152	22.2	94.4011
																						22.3	11.6324	22.3	3.88167	22.3	7.35955	22.3	8.94944	22.3	24.8483	22.3	29.8167	22.3	94.4059
																						22.4	11.6329	22.4	3.88182	22.4	7.35987	22.4	8.94984	22.4	24.8495	22.4	29.8182	22.4	94.4106
																						22.5	11.6334	22.5	3.88196	22.5	7.36019	22.5	8.95024	22.5	24.8507	22.5	29.8196	22.5	94.4153
																						22.6	11.634	22.6	3.8821	22.6	7.3605	22.6	8.95063	22.6	24.8519	22.6	29.821	22.6	94.4199
																						22.7	11.6345	22.7	3.88224	22.7	7.36082	22.7	8.95102	22.7	24.8531	22.7	29.8224	22.7	94.4245
																						22.8	11.635	22.8	3.88238	22.8	7.36112	22.8	8.9514	22.8	24.8542	22.8	29.8238	22.8	94.429
																						22.9	11.6355	22.9	3.88252	22.9	7.36143	22.9	8.95178	22.9	24.8553	22.9	29.8252	22.9	94.4334
																						23	11.636	23	3.88266	23	7.36173	23	8.95216	23	24.8565	23	29.8266	23	94.4378
																						23.1	11.6365	23.1	3.88279	23.1	7.36202	23.1	8.95253	23.1	24.8576	23.1	29.8279	23.1	94.4422
																						23.2	11.637	23.2	3.88292	23.2	7.36231	23.2	8.95289	23.2	24.8587	23.2	29.8292	23.2	94.4465
																						23.3	11.6375	23.3	3.88305	23.3	7.3626	23.3	8.95325	23.3	24.8598	23.3	29.8305	23.3	94.4507
																						23.4	11.638	23.4	3.88318	23.4	7.36289	23.4	8.95361	23.4	24.8608	23.4	29.8318	23.4	94.4549
																						23.5	11.6384	23.5	3.88331	23.5	7.36317	23.5	8.95396	23.5	24.8619	23.5	29.8331	23.5	94.4591
																						23.6	11.6389	23.6	3.88344	23.6	7.36345	23.6	8.95431	23.6	24.8629	23.6	29.8344	23.6	94.4632
																						23.7	11.6394	23.7	3.88356	23.7	7.36372	23.7	8.95466	23.7	24.864	23.7	29.8356	23.7	94.4672
																						23.8	11.6398	23.8	3.88369	23.8	7.364	23.8	8.955	23.8	24.865	23.8	29.8369	23.8	94.4712
																						23.9	11.6403	23.9	3.88381	23.9	7.36427	23.9	8.95533	23.9	24.866	23.9	29.8381	23.9	94.4752
																						24	11.6407	24	3.88393	24	7.36453	24	8.95567	24	24.867	24	29.8393	24	94.4791
																						24.1	11.6411	24.1	3.88405	24.1	7.3648	24.1	8.95599	24.1	24.868	24.1	29.8405	24.1	94.4829
																						24.2	11.6416	24.2	3.88417	24.2	7.36506	24.2	8.95632	24.2	24.869	24.2	29.8417	24.2	94.4867
																						24.3	11.642	24.3	3.88428	24.3	7.36531	24.3	8.95664	24.3	24.8699	24.3	29.8428	24.3	94.4905
																						24.4	11.6424	24.4	3.8844	24.4	7.36557	24.4	8.95696	24.4	24.8709	24.4	29.844	24.4	94.4943
																						24.5	11.6429	24.5	3.88451	24.5	7.36582	24.5	8.95727	24.5	24.8718	24.5	29.8451	24.5	94.4979
																						24.6	11.6433	24.6	3.88462	24.6	7.36607	24.6	8.95758	24.6	24.8727	24.6	29.8462	24.6	94.5016
																						24.7	11.6437	24.7	3.88473	24.7	7.36631	24.7	8.95789	24.7	24.8737	24.7	29.8473	24.7	94.5052
																						24.8	11.6441	24.8	3.88484	24.8	7.36655	24.8	8.95819	24.8	24.8746	24.8	29.8484	24.8	94.5088
																						24.9	11.6445	24.9	3.88495	24.9	7.36679	24.9	8.95849	24.9	24.8755	24.9	29.8495	24.9	94.5123
																						25	11.6449	25	3.88506	25	7.36703	25	8.95879	25	24.8764	25	29.8506	25	94.5158
																						25.1	11.6453	25.1	3.88517	25.1	7.36727	25.1	8.95908	25.1	24.8773	25.1	29.8517	25.1	94.5192
																						25.2	11.6457	25.2	3.88527	25.2	7.3675	25.2	8.95937	25.2	24.8781	25.2	29.8527	25.2	94.5226
																						25.3	11.646	25.3	3.88538	25.3	7.36773	25.3	8.95966	25.3	24.879	25.3	29.8538	25.3	94.526
																						25.4	11.6464	25.4	3.88548	25.4	7.36796	25.4	8.95994	25.4	24.8798	25.4	29.8548	25.4	94.5294
																						25.5	11.6468	25.5	3.88558	25.5	7.36818	25.5	8.96023	25.5	24.8807	25.5	29.8558	25.5	94.5327
																						25.6	11.6472	25.6	3.88568	25.6	7.3684	25.6	8.9605	25.6	24.8815	25.6	29.8568	25.6	94.5359
																						25.7	11.6475	25.7	3.88578	25.7	7.36862	25.7	8.96078	25.7	24.8823	25.7	29.8578	25.7	94.5391
																						25.8	11.6479	25.8	3.88588	25.8	7.36884	25.8	8.96105	25.8	24.8832	25.8	29.8588	25.8	94.5423
																						25.9	11.6483	25.9	3.88598	25.9	7.36906	25.9	8.96132	25.9	24.884	25.9	29.8598	25.9	94.5455
																						26	11.6486	26	3.88607	26	7.36927	26	8.96159	26	24.8848	26	29.8607	26	94.5486
																						26.1	11.649	26.1	3.88617	26.1	7.36948	26.1	8.96185	26.1	24.8855	26.1	29.8617	26.1	94.5517
																						26.2	11.6493	26.2	3.88626	26.2	7.36969	26.2	8.96211	26.2	24.8863	26.2	29.8626	26.2	94.5548
																						26.3	11.6497	26.3	3.88636	26.3	7.36989	26.3	8.96237	26.3	24.8871	26.3	29.8636	26.3	94.5578
																						26.4	11.65	26.4	3.88645	26.4	7.3701	26.4	8.96262	26.4	24.8879	26.4	29.8645	26.4	94.5608
																						26.5	11.6503	26.5	3.88654	26.5	7.3703	26.5	8.96287	26.5	24.8886	26.5	29.8654	26.5	94.5638
																						26.6	11.6507	26.6	3.88663	26.6	7.3705	26.6	8.96312	26.6	24.8894	26.6	29.8663	26.6	94.5667
																						26.7	11.651	26.7	3.88672	26.7	7.3707	26.7	8.96337	26.7	24.8901	26.7	29.8672	26.7	94.5696
																						26.8	11.6513	26.8	3.88681	26.8	7.37089	26.8	8.96362	26.8	24.8908	26.8	29.8681	26.8	94.5725
																						26.9	11.6517	26.9	3.8869	26.9	7.37109	26.9	8.96386	26.9	24.8916	26.9	29.869	26.9	94.5753
																						27	11.652	27	3.88699	27	7.37128	27	8.9641	27	24.8923	27	29.8699	27	94.5781
																						27.1	11.6523	27.1	3.88707	27.1	7.37147	27.1	8.96433	27.1	24.893	27.1	29.8707	27.1	94.5809
																						27.2	11.6526	27.2	3.88716	27.2	7.37165	27.2	8.96457	27.2	24.8937	27.2	29.8716	27.2	94.5837
																						27.3	11.6529	27.3	3.88724	27.3	7.37184	27.3	8.9648	27.3	24.8944	27.3	29.8724	27.3	94.5864
																						27.4	11.6532	27.4	3.88732	27.4	7.37202	27.4	8.96503	27.4	24.8951	27.4	29.8732	27.4	94.5891
																						27.5	11.6535	27.5	3.88741	27.5	7.37221	27.5	8.96526	27.5	24.8958	27.5	29.8741	27.5	94.5918
																						27.6	11.6538	27.6	3.88749	27.6	7.37239	27.6	8.96548	27.6	24.8965	27.6	29.8749	27.6	94.5944
																						27.7	11.6541	27.7	3.88757	27.7	7.37257	27.7	8.96571	27.7	24.8971	27.7	29.8757	27.7	94.5971
																						27.8	11.6544	27.8	3.88765	27.8	7.37274	27.8	8.96593	27.8	24.8978	27.8	29.8765	27.8	94.5996
																						27.9	11.6547	27.9	3.88773	27.9	7.37292	27.9	8.96615	27.9	24.8984	27.9	29.8773	27.9	94.6022
																						28	11.655	28	3.88781	28	7.37309	28	8.96636	28	24.8991	28	29.8781	28	94.6048
																						28.1	11.6553	28.1	3.88788	28.1	7.37326	28.1	8.96658	28.1	24.8997	28.1	29.8788	28.1	94.6073
																						28.2	11.6556	28.2	3.88796	28.2	7.37343	28.2	8.96679	28.2	24.9004	28.2	29.8796	28.2	94.6098
																						28.3	11.6559	28.3	3.88804	28.3	7.3736	28.3	8.967	28.3	24.901	28.3	29.8804	28.3	94.6122
																						28.4	11.6561	28.4	3.88811	28.4	7.37377	28.4	8.96721	28.4	24.9016	28.4	29.8811	28.4	94.6147
																						28.5	11.6564	28.5	3.88819	28.5	7.37393	28.5	8.96741	28.5	24.9022	28.5	29.8819	28.5	94.6171
																						28.6	11.6567	28.6	3.88826	28.6	7.37409	28.6	8.96762	28.6	24.9029	28.6	29.8826	28.6	94.6195
																						28.7	11.657	28.7	3.88833	28.7	7.37426	28.7	8.96782	28.7	24.9035	28.7	29.8833	28.7	94.6219
																						28.8	11.6572	28.8	3.88841	28.8	7.37442	28.8	8.96802	28.8	24.9041	28.8	29.8841	28.8	94.6242
																						28.9	11.6575	28.9	3.88848	28.9	7.37457	28.9	8.96822	28.9	24.9047	28.9	29.8848	28.9	94.6266
																						29	11.6578	29	3.88855	29	7.37473	29	8.96841	29	24.9052	29	29.8855	29	94.6289
																						29.1	11.658	29.1	3.88862	29.1	7.37489	29.1	8.96861	29.1	24.9058	29.1	29.8862	29.1	94.6311
																						29.2	11.6583	29.2	3.88869	29.2	7.37504	29.2	8.9688	29.2	24.9064	29.2	29.8869	29.2	94.6334
																						29.3	11.6585	29.3	3.88876	29.3	7.37519	29.3	8.96899	29.3	24.907	29.3	29.8876	29.3	94.6356
																						29.4	11.6588	29.4	3.88883	29.4	7.37534	29.4	8.96918	29.4	24.9075	29.4	29.8883	29.4	94.6379
																						29.5	11.659	29.5	3.8889	29.5	7.37549	29.5	8.96937	29.5	24.9081	29.5	29.889	29.5	94.6401
																						29.6	11.6593	29.6	3.88896	29.6	7.37564	29.6	8.96955	29.6	24.9087	29.6	29.8896	29.6	94.6422
																						29.7	11.6595	29.7	3.88903	29.7	7.37579	29.7	8.96974	29.7	24.9092	29.7	29.8903	29.7	94.6444
																						29.8	11.6598	29.8	3.8891	29.8	7.37593	29.8	8.96992	29.8	24.9098	29.8	29.891	29.8	94.6465
																						29.9	11.66	29.9	3.88916	29.9	7.37608	29.9	8.9701	29.9	24.9103	29.9	29.8916	29.9	94.6486
																						30	11.6602	30	3.88923	30	7.37622	30	8.97028	30	24.9108	30	29.8923	30	94.6507
																						30.1	11.6605	30.1	3.88929	30.1	7.37636	30.1	8.97045	30.1	24.9114	30.1	29.8929	30.1	94.6528
																						30.2	11.6607	30.2	3.88935	30.2	7.3765	30.2	8.97063	30.2	24.9119	30.2	29.8935	30.2	94.6549
																						30.3	11.6609	30.3	3.88942	30.3	7.37664	30.3	8.9708	30.3	24.9124	30.3	29.8942	30.3	94.6569
																						30.4	11.6612	30.4	3.88948	30.4	7.37678	30.4	8.97097	30.4	24.9129	30.4	29.8948	30.4	94.6589
																						30.5	11.6614	30.5	3.88954	30.5	7.37692	30.5	8.97114	30.5	24.9134	30.5	29.8954	30.5	94.6609
																						30.6	11.6616	30.6	3.8896	30.6	7.37705	30.6	8.97131	30.6	24.9139	30.6	29.896	30.6	94.6629
																						30.7	11.6619	30.7	3.88966	30.7	7.37718	30.7	8.97148	30.7	24.9144	30.7	29.8966	30.7	94.6649
																						30.8	11.6621	30.8	3.88972	30.8	7.37732	30.8	8.97165	30.8	24.9149	30.8	29.8972	30.8	94.6668
																						30.9	11.6623	30.9	3.88978	30.9	7.37745	30.9	8.97181	30.9	24.9154	30.9	29.8978	30.9	94.6688
																						31	11.6625	31	3.88984	31	7.37758	31	8.97197	31	24.9159	31	29.8984	31	94.6707
																						31.1	11.6627	31.1	3.8899	31.1	7.37771	31.1	8.97214	31.1	24.9164	31.1	29.899	31.1	94.6726
																						31.2	11.6629	31.2	3.88996	31.2	7.37784	31.2	8.9723	31.2	24.9169	31.2	29.8996	31.2	94.6745
																						31.3	11.6632	31.3	3.89001	31.3	7.37796	31.3	8.97245	31.3	24.9174	31.3	29.9001	31.3	94.6763
																						31.4	11.6634	31.4	3.89007	31.4	7.37809	31.4	8.97261	31.4	24.9178	31.4	29.9007	31.4	94.6782
																						31.5	11.6636	31.5	3.89013	31.5	7.37821	31.5	8.97277	31.5	24.9183	31.5	29.9013	31.5	94.68
																						31.6	11.6638	31.6	3.89018	31.6	7.37834	31.6	8.97292	31.6	24.9188	31.6	29.9018	31.6	94.6818
																						31.7	11.664	31.7	3.89024	31.7	7.37846	31.7	8.97307	31.7	24.9192	31.7	29.9024	31.7	94.6836
																						31.8	11.6642	31.8	3.89029	31.8	7.37858	31.8	8.97323	31.8	24.9197	31.8	29.9029	31.8	94.6854
																						31.9	11.6644	31.9	3.89035	31.9	7.3787	31.9	8.97338	31.9	24.9201	31.9	29.9035	31.9	94.6872
																						32	11.6646	32	3.8904	32	7.37882	32	8.97353	32	24.9206	32	29.904	32	94.6889
																						32.1	11.6648	32.1	3.89046	32.1	7.37894	32.1	8.97367	32.1	24.921	32.1	29.9046	32.1	94.6907
																						32.2	11.665	32.2	3.89051	32.2	7.37906	32.2	8.97382	32.2	24.9215	32.2	29.9051	32.2	94.6924
																						32.3	11.6652	32.3	3.89056	32.3	7.37917	32.3	8.97396	32.3	24.9219	32.3	29.9056	32.3	94.6941
																						32.4	11.6654	32.4	3.89061	32.4	7.37929	32.4	8.97411	32.4	24.9223	32.4	29.9061	32.4	94.6958
																						32.5	11.6656	32.5	3.89067	32.5	7.3794	32.5	8.97425	32.5	24.9228	32.5	29.9067	32.5	94.6975
																						32.6	11.6658	32.6	3.89072	32.6	7.37951	32.6	8.97439	32.6	24.9232	32.6	29.9072	32.6	94.6991
																						32.7	11.6659	32.7	3.89077	32.7	7.37963	32.7	8.97453	32.7	24.9236	32.7	29.9077	32.7	94.7008
																						32.8	11.6661	32.8	3.89082	32.8	7.37974	32.8	8.97467	32.8	24.924	32.8	29.9082	32.8	94.7024
																						32.9	11.6663	32.9	3.89087	32.9	7.37985	32.9	8.97481	32.9	24.9244	32.9	29.9087	32.9	94.704
																						33	11.6665	33	3.89092	33	7.37996	33	8.97495	33	24.9248	33	29.9092	33	94.7056
																						33.1	11.6667	33.1	3.89097	33.1	7.38007	33.1	8.97508	33.1	24.9252	33.1	29.9097	33.1	94.7072
																						33.2	11.6669	33.2	3.89102	33.2	7.38017	33.2	8.97522	33.2	24.9257	33.2	29.9102	33.2	94.7088
																						33.3	11.667	33.3	3.89106	33.3	7.38028	33.3	8.97535	33.3	24.9261	33.3	29.9106	33.3	94.7104
																						33.4	11.6672	33.4	3.89111	33.4	7.38039	33.4	8.97548	33.4	24.9264	33.4	29.9111	33.4	94.7119
																						33.5	11.6674	33.5	3.89116	33.5	7.38049	33.5	8.97561	33.5	24.9268	33.5	29.9116	33.5	94.7135
																						33.6	11.6676	33.6	3.89121	33.6	7.3806	33.6	8.97574	33.6	24.9272	33.6	29.9121	33.6	94.715
																						33.7	11.6677	33.7	3.89125	33.7	7.3807	33.7	8.97587	33.7	24.9276	33.7	29.9125	33.7	94.7165
																						33.8	11.6679	33.8	3.8913	33.8	7.3808	33.8	8.976	33.8	24.928	33.8	29.913	33.8	94.718
																						33.9	11.6681	33.9	3.89135	33.9	7.3809	33.9	8.97613	33.9	24.9284	33.9	29.9135	33.9	94.7195
																						34	11.6682	34	3.89139	34	7.381	34	8.97625	34	24.9288	34	29.9139	34	94.721
																						34.1	11.6684	34.1	3.89144	34.1	7.3811	34.1	8.97638	34.1	24.9291	34.1	29.9144	34.1	94.7225
																						34.2	11.6686	34.2	3.89148	34.2	7.3812	34.2	8.9765	34.2	24.9295	34.2	29.9148	34.2	94.7239
																						34.3	11.6687	34.3	3.89153	34.3	7.3813	34.3	8.97663	34.3	24.9299	34.3	29.9153	34.3	94.7254
																						34.4	11.6689	34.4	3.89157	34.4	7.3814	34.4	8.97675	34.4	24.9302	34.4	29.9157	34.4	94.7268
																						34.5	11.6691	34.5	3.89161	34.5	7.38149	34.5	8.97687	34.5	24.9306	34.5	29.9161	34.5	94.7282
																						34.6	11.6692	34.6	3.89166	34.6	7.38159	34.6	8.97699	34.6	24.931	34.6	29.9166	34.6	94.7296
																						34.7	11.6694	34.7	3.8917	34.7	7.38169	34.7	8.97711	34.7	24.9313	34.7	29.917	34.7	94.731
																						34.8	11.6695	34.8	3.89174	34.8	7.38178	34.8	8.97723	34.8	24.9317	34.8	29.9174	34.8	94.7324
																						34.9	11.6697	34.9	3.89179	34.9	7.38187	34.9	8.97734	34.9	24.932	34.9	29.9179	34.9	94.7338
																						35	11.6699	35	3.89183	35	7.38197	35	8.97746	35	24.9324	35	29.9183	35	94.7351
																						35.1	11.67	35.1	3.89187	35.1	7.38206	35.1	8.97757	35.1	24.9327	35.1	29.9187	35.1	94.7365
																						35.2	11.6702	35.2	3.89191	35.2	7.38215	35.2	8.97769	35.2	24.9331	35.2	29.9191	35.2	94.7378
																						35.3	11.6703	35.3	3.89195	35.3	7.38224	35.3	8.9778	35.3	24.9334	35.3	29.9195	35.3	94.7392

## Sheet: SORTED_ATLAS_DATA
		1	22	7	8	23	24	26	12	27	32	2	33	29	9	35	10	38	13	14	3	25	17	28	34	30	31	36	16	37	39	19	40	41	4	11	15	5	18	20	21	6
		S1	S1S2A	S1S2	S1A	S1S2H	S1S2L	S1AH	S2A	S1AL	S2AH	S2	S2AL	S1HL	S1H	S2HL	S1L	AHL	S2H	S2L	A	S1S2T	AL	S1AT	S2AT	S1HT	S1LT	S2HT	AH	S2LT	AHT	HL	ALT	HLT	H	S1T	S2T	L	AT	HT	LT	T							HfO2 comparison
	Keff	3.3476	3.07418	3.48234	3.86271	4.65767	5.13197	4.86162	4.94512	5.33815	5.4231	6.18091	5.90678	7.23525	7.4783	7.86282	8.58795	8.13623	8.73456	9.86382	7.47613	11.1922	10.4289	11.4067	12.0021	13.4165	14.0246	14.0963	14.1913	14.712	14.3948	15.5272	15.0155	17.7272	20.4284	22.9158	24.2643	24.476	24.8743	30.7616	32.5257	77.0946	maximum	minimum	average	champion
	Vth (at Vds = 1.2V)	0.6043	0.5911	0.5842	0.5909	0.5683	0.5773	0.5641	0.4731	0.5808	0.6507	0.5286	0.691	0.6637	0.5953	0.7743	0.5974	0.7899	0.7163	0.7533	0.4916	0.6678	0.7704	0.6879	0.7825	0.7819	0.7867	0.829	0.7557	0.8348	0.8394	0.8123	0.8393	0.7777	0.8153	0.7199	0.8285	0.7892	0.8369	0.7584	0.7511	0.673	0.8394	0.4731	0.700583	S2A	better than HFO2		-0.419723
	SS_005	38.3	32.5	33.4	32.9	30.8	30.7	30.6	30.7	30.4	29.8	30.2	29.7	30.9	30.8	30	31.1	29.8	30.1	30.4	30.3	31.1	30.1	30.9	30.3	30.7	30.8	30.3	29.7	30.4	30.4	29.3	30.6	40.4	28.3	31.3	30.5	32.1	30.5	39.5	38.6	34.9	40.4	28.3	31.5634
	SS_07	270.18	357.15	354.26	324.14	327.2	296.9	313.17	381.79	299.46	260.78	345.47	226.38	266.76	301.41	195.54	294.84	188.02	165.36	180.72	324.78	247.56	170.82	240.49	203.46	152.41	193.76	156.93	179.9	160.51	152.01	171.25	157.01	158.57	169.78	229.78	164.17	168.92	159.48	156.39	158.11	188	381.79	152.01	229.6	AHT	better than HFO2		-0.104665
	DIBL	51.04	107.48	91.13	93.48	159.3	157.91	178.7	286.87	169.04	160.7	223.57	134.7	133.48	128.26	79.74	137.22	72.09	111.3	85.91	280.52	106.43	82.87	99.83	65.39	49.74	47.65	46.52	90.09	44.17	44.52	71.22	46.09	110.87	66.96	66.09	41.91	90.43	44.7	118.7	125.04	190.26	286.87	41.91	109.559	S2T	better than HFO2		-0.374104
	Id_00 is 1e-08 A	1e-09	1e-08	1e-08	1e-08	1e-08	1e-08	1e-08	1e-08	1e-08	1e-09	1e-08	1e-09	1e-09	1e-08	1e-10	1e-08	1e-10	1e-10	1e-10	1e-08	1e-09	1e-10	1e-09	1e-10	1e-10	1e-10	1e-11	1e-10	1e-11	1e-11	1e-10	1e-11	1e-10	1e-10	1e-09	1e-11	1e-10	1e-11	1e-10	1e-10	1e-09	1e-08	1e-11	3.16e-09
	Id_th is 1e-07 A	1e-07	1e-07	1e-07	1e-07	1e-07	1e-07	1e-07	1e-07	1e-07	1e-07	1e-07	1e-07	1e-07	1e-07	1e-07	1e-07	1e-07	1e-07	1e-07	1e-07	1e-07	1e-07	1e-07	1e-07	1e-07	1e-07	1e-07	1e-07	1e-07	1e-07	1e-07	1e-07	1e-07	1e-07	1e-07	1e-07	1e-07	1e-07	1e-07	1e-07	1e-07	1e-07	1e-07	1e-07
	Ion/Ioff	8622119	1255324	1003953	2007762	3003952	4862095	3481831	390685	4544042	6814205	485418	15788690	19262720	6202298	86460630	7212002	126925400	27879730	59057950	535557	38434610	70474610	46043550	138826100	593604700	505804800	1665439000	49544150	1933916000	2015086000	230460700	1720511000	143315600	188416500	128557900	2397759000	133744100	1861576000	127362400	70727450	7055636	2397759000	390685	3.52499e+08				11.7258
	IOFF (@ Vg=-1.5V)	2.14127e-12	1.40664e-11	1.77815e-11	9.09061e-12	6.4181e-12	4.11384e-12	5.53552e-12	4.72675e-11	4.57984e-12	2.5942e-12	3.67531e-11	1.04164e-12	8.93437e-13	3.10869e-12	1.91467e-13	2.76975e-12	1.28165e-13	5.85976e-13	2.82108e-13	3.16327e-11	4.95848e-13	2.07085e-13	3.94328e-13	1.06336e-13	2.9371e-14	3.63855e-14	9.87109e-15	3.24146e-13	8.33879e-15	7.7488e-15	6.9671e-14	9.15073e-15	9.53642e-14	8.17761e-14	1.40408e-13	7.13002e-15	1.15355e-13	6.45302e-15	1.28437e-13	2.17562e-13	2.15813e-12	4.72675e-11	6.45302e-15	4.77133e-12	AT	better than HFO2		-0.921089
	ION (@Vg=1.2V)	1.84623e-05	1.76579e-05	1.78518e-05	1.82518e-05	1.92797e-05	2.00019e-05	1.92737e-05	1.84667e-05	2.0811e-05	1.76774e-05	1.78406e-05	1.64462e-05	1.721e-05	1.9281e-05	1.65543e-05	1.99754e-05	1.62674e-05	1.63369e-05	1.66607e-05	1.69411e-05	1.90577e-05	1.45942e-05	1.81562e-05	1.47622e-05	1.74348e-05	1.8404e-05	1.64397e-05	1.60595e-05	1.61265e-05	1.56145e-05	1.60564e-05	1.57439e-05	1.36672e-05	1.5408e-05	1.80506e-05	1.70961e-05	1.54281e-05	1.20128e-05	1.6358e-05	1.53876e-05	1.5227e-05	2.0811e-05	1.20128e-05	1.70325e-05	S1AL	better than HFO2		0.350665
	Ion/Ioff	8622119	1255324	1003953	2007762	3003952	4862095	3481831	390685	4544042	6814205	485418	15788690	19262720	6202298	86460630	7212002	126925400	27879730	59057950	535557	38434610	70474610	46043550	138826100	593604700	505804800	1665439000	49544150	1933916000	2015086000	230460700	1720511000	143315600	188416500	128557900	2397759000	133744100	1861576000	127362400	70727450	7055636	2397759000	390685	3.52499e+08	S2T	better than HFO2		11.7258
	Ig_leak	-2.29699e-11	9.92079e-11	1.19963e-10	1.37998e-10	-5.39731e-11	-1.91383e-10	-5.96132e-10	-5.11784e-11	-9.02521e-10	-1.21746e-10	9.23016e-11	-1.98963e-09	-8.20891e-09	-3.45372e-10	-1.83382e-10	-1.32085e-09	2.04052e-11	-5.05104e-10	1.13833e-10	-1.64705e-10	-1.14501e-08	1.0418e-10	-1.19327e-08	-1.18039e-09	-1.10171e-09	-4.50602e-09	3.75625e-11	1.27435e-10	2.64467e-11	3.58636e-11	1.19986e-10	-9.73022e-11	1.78643e-10	8.52949e-11	-1.21341e-08	-3.15975e-09	1.62077e-10	-3.05066e-10	1.6142e-10	1.73016e-10	1.41329e-10	1.78643e-10	-1.21341e-08	-1.42898e-09				-143.261
	abs(Ig_leak)	2.29699e-11	9.92079e-11	1.19963e-10	1.37998e-10	5.39731e-11	1.91383e-10	5.96132e-10	5.11784e-11	9.02521e-10	1.21746e-10	9.23016e-11	1.98963e-09	8.20891e-09	3.45372e-10	1.83382e-10	1.32085e-09	2.04052e-11	5.05104e-10	1.13833e-10	1.64705e-10	1.14501e-08	1.0418e-10	1.19327e-08	1.18039e-09	1.10171e-09	4.50602e-09	3.75625e-11	1.27435e-10	2.64467e-11	3.58636e-11	1.19986e-10	9.73022e-11	1.78643e-10	8.52949e-11	1.21341e-08	3.15975e-09	1.62077e-10	3.05066e-10	1.6142e-10	1.73016e-10	1.41329e-10	1.21341e-08	2.04052e-11	1.52346e-09	AHL	better than HFO2		-0.760769
	Label	S1	S1S2A	S1S2	S1A	S1S2H	S1S2L	S1AH	S2A	S1AL	S2AH	S2	S2AL	S1HL	S1H	S2HL	S1L	AHL	S2H	S2L	A	S1S2T	AL	S1AT	S2AT	S1HT	S1LT	S2HT	AH	S2LT	AHT	HL	ALT	HLT	H	S1T	S2T	L	AT	HT	LT	T
x ekseni	Keff	3.3476	3.07418	3.48234	3.86271	4.65767	5.13197	4.86162	4.94512	5.33815	5.4231	6.18091	5.90678	7.23525	7.4783	7.86282	8.58795	8.13623	8.73456	9.86382	7.47613	11.1922	10.4289	11.4067	12.0021	13.4165	14.0246	14.0963	14.1913	14.712	14.3948	15.5272	15.0155	17.7272	20.4284	22.9158	24.2643	24.476	24.8743	30.7616	32.5257	77.0946
y ekseni	SS	270.18	357.15	354.26	324.14	327.2	296.9	313.17	381.79	299.46	260.78	345.47	226.38	266.76	301.41	195.54	294.84	188.02	165.36	180.72	324.78	247.56	170.82	240.49	203.46	152.41	193.76	156.93	179.9	160.51	152.01	171.25	157.01	158.57	169.78	229.78	164.17	168.92	159.48	156.39	158.11	188
	Label	S1	S1S2A	S1S2	S1A	S1S2H	S1S2L	S1AH	S2A	S1AL	S2AH	S2	S2AL	S1HL	S1H	S2HL	S1L	AHL	S2H	S2L	A	S1S2T	AL	S1AT	S2AT	S1HT	S1LT	S2HT	AH	S2LT	AHT	HL	ALT	HLT	H	S1T	S2T	L	AT	HT	LT	T
x ekseni	Keff	3.3476	3.07418	3.48234	3.86271	4.65767	5.13197	4.86162	4.94512	5.33815	5.4231	6.18091	5.90678	7.23525	7.4783	7.86282	8.58795	8.13623	8.73456	9.86382	7.47613	11.1922	10.4289	11.4067	12.0021	13.4165	14.0246	14.0963	14.1913	14.712	14.3948	15.5272	15.0155	17.7272	20.4284	22.9158	24.2643	24.476	24.8743	30.7616	32.5257	77.0946
y ekseni	DIBL	51.04	107.48	91.13	93.48	159.3	157.91	178.7	286.87	169.04	160.7	223.57	134.7	133.48	128.26	79.74	137.22	72.09	111.3	85.91	280.52	106.43	82.87	99.83	65.39	49.74	47.65	46.52	90.09	44.17	44.52	71.22	46.09	110.87	66.96	66.09	41.91	90.43	44.7	118.7	125.04	190.26
	Label	S1	S1S2A	S1S2	S1A	S1S2H	S1S2L	S1AH	S2A	S1AL	S2AH	S2	S2AL	S1HL	S1H	S2HL	S1L	AHL	S2H	S2L	A	S1S2T	AL	S1AT	S2AT	S1HT	S1LT	S2HT	AH	S2LT	AHT	HL	ALT	HLT	H	S1T	S2T	L	AT	HT	LT	T
x ekseni	Keff	3.3476	3.07418	3.48234	3.86271	4.65767	5.13197	4.86162	4.94512	5.33815	5.4231	6.18091	5.90678	7.23525	7.4783	7.86282	8.58795	8.13623	8.73456	9.86382	7.47613	11.1922	10.4289	11.4067	12.0021	13.4165	14.0246	14.0963	14.1913	14.712	14.3948	15.5272	15.0155	17.7272	20.4284	22.9158	24.2643	24.476	24.8743	30.7616	32.5257	77.0946
y ekseni	IOFF	2.14127e-12	1.40664e-11	1.77815e-11	9.09061e-12	6.4181e-12	4.11384e-12	5.53552e-12	4.72675e-11	4.57984e-12	2.5942e-12	3.67531e-11	1.04164e-12	8.93437e-13	3.10869e-12	1.91467e-13	2.76975e-12	1.28165e-13	5.85976e-13	2.82108e-13	3.16327e-11	4.95848e-13	2.07085e-13	3.94328e-13	1.06336e-13	2.9371e-14	3.63855e-14	9.87109e-15	3.24146e-13	8.33879e-15	7.7488e-15	6.9671e-14	9.15073e-15	9.53642e-14	8.17761e-14	1.40408e-13	7.13002e-15	1.15355e-13	6.45302e-15	1.28437e-13	2.17562e-13	2.15813e-12
	Label	S1	S1S2A	S1S2	S1A	S1S2H	S1S2L	S1AH	S2A	S1AL	S2AH	S2	S2AL	S1HL	S1H	S2HL	S1L	AHL	S2H	S2L	A	S1S2T	AL	S1AT	S2AT	S1HT	S1LT	S2HT	AH	S2LT	AHT	HL	ALT	HLT	H	S1T	S2T	L	AT	HT	LT	T
x ekseni	Keff	3.3476	3.07418	3.48234	3.86271	4.65767	5.13197	4.86162	4.94512	5.33815	5.4231	6.18091	5.90678	7.23525	7.4783	7.86282	8.58795	8.13623	8.73456	9.86382	7.47613	11.1922	10.4289	11.4067	12.0021	13.4165	14.0246	14.0963	14.1913	14.712	14.3948	15.5272	15.0155	17.7272	20.4284	22.9158	24.2643	24.476	24.8743	30.7616	32.5257	77.0946
y ekseni	ION	1.84623e-05	1.76579e-05	1.78518e-05	1.82518e-05	1.92797e-05	2.00019e-05	1.92737e-05	1.84667e-05	2.0811e-05	1.76774e-05	1.78406e-05	1.64462e-05	1.721e-05	1.9281e-05	1.65543e-05	1.99754e-05	1.62674e-05	1.63369e-05	1.66607e-05	1.69411e-05	1.90577e-05	1.45942e-05	1.81562e-05	1.47622e-05	1.74348e-05	1.8404e-05	1.64397e-05	1.60595e-05	1.61265e-05	1.56145e-05	1.60564e-05	1.57439e-05	1.36672e-05	1.5408e-05	1.80506e-05	1.70961e-05	1.54281e-05	1.20128e-05	1.6358e-05	1.53876e-05	1.5227e-05
	Label	S1	S1S2A	S1S2	S1A	S1S2H	S1S2L	S1AH	S2A	S1AL	S2AH	S2	S2AL	S1HL	S1H	S2HL	S1L	AHL	S2H	S2L	A	S1S2T	AL	S1AT	S2AT	S1HT	S1LT	S2HT	AH	S2LT	AHT	HL	ALT	HLT	H	S1T	S2T	L	AT	HT	LT	T
x ekseni	Keff	3.3476	3.07418	3.48234	3.86271	4.65767	5.13197	4.86162	4.94512	5.33815	5.4231	6.18091	5.90678	7.23525	7.4783	7.86282	8.58795	8.13623	8.73456	9.86382	7.47613	11.1922	10.4289	11.4067	12.0021	13.4165	14.0246	14.0963	14.1913	14.712	14.3948	15.5272	15.0155	17.7272	20.4284	22.9158	24.2643	24.476	24.8743	30.7616	32.5257	77.0946
y ekseni	ION/IOFF	8622119	1255324	1003953	2007762	3003952	4862095	3481831	390685	4544042	6814205	485418	15788690	19262720	6202298	86460630	7212002	126925400	27879730	59057950	535557	38434610	70474610	46043550	138826100	593604700	505804800	1665439000	49544150	1933916000	2015086000	230460700	1720511000	143315600	188416500	128557900	2397759000	133744100	1861576000	127362400	70727450	7055636
	Label	S1	S1S2A	S1S2	S1A	S1S2H	S1S2L	S1AH	S2A	S1AL	S2AH	S2	S2AL	S1HL	S1H	S2HL	S1L	AHL	S2H	S2L	A	S1S2T	AL	S1AT	S2AT	S1HT	S1LT	S2HT	AH	S2LT	AHT	HL	ALT	HLT	H	S1T	S2T	L	AT	HT	LT	T
x ekseni	Keff	3.3476	3.07418	3.48234	3.86271	4.65767	5.13197	4.86162	4.94512	5.33815	5.4231	6.18091	5.90678	7.23525	7.4783	7.86282	8.58795	8.13623	8.73456	9.86382	7.47613	11.1922	10.4289	11.4067	12.0021	13.4165	14.0246	14.0963	14.1913	14.712	14.3948	15.5272	15.0155	17.7272	20.4284	22.9158	24.2643	24.476	24.8743	30.7616	32.5257	77.0946
y ekseni	Ig	-2.29699e-11	9.92079e-11	1.19963e-10	1.37998e-10	-5.39731e-11	-1.91383e-10	-5.96132e-10	-5.11784e-11	-9.02521e-10	-1.21746e-10	9.23016e-11	-1.98963e-09	-8.20891e-09	-3.45372e-10	-1.83382e-10	-1.32085e-09	2.04052e-11	-5.05104e-10	1.13833e-10	-1.64705e-10	-1.14501e-08	1.0418e-10	-1.19327e-08	-1.18039e-09	-1.10171e-09	-4.50602e-09	3.75625e-11	1.27435e-10	2.64467e-11	3.58636e-11	1.19986e-10	-9.73022e-11	1.78643e-10	8.52949e-11	-1.21341e-08	-3.15975e-09	1.62077e-10	-3.05066e-10	1.6142e-10	1.73016e-10	1.41329e-10
		2.29699e-11	9.92079e-11	1.19963e-10	1.37998e-10	5.39731e-11	1.91383e-10	5.96132e-10	5.11784e-11	9.02521e-10	1.21746e-10	9.23016e-11	1.98963e-09	8.20891e-09	3.45372e-10	1.83382e-10	1.32085e-09	2.04052e-11	5.05104e-10	1.13833e-10	1.64705e-10	1.14501e-08	1.0418e-10	1.19327e-08	1.18039e-09	1.10171e-09	4.50602e-09	3.75625e-11	1.27435e-10	2.64467e-11	3.58636e-11	1.19986e-10	9.73022e-11	1.78643e-10	8.52949e-11	1.21341e-08	3.15975e-09	1.62077e-10	3.05066e-10	1.6142e-10	1.73016e-10	1.41329e-10
	Label	S1	S1S2A	S1S2	S1A	S1S2H	S1S2L	S1AH	S2A	S1AL	S2AH	S2	S2AL	S1HL	S1H	S2HL	S1L	AHL	S2H	S2L	A	S1S2T	AL	S1AT	S2AT	S1HT	S1LT	S2HT	AH	S2LT	AHT	HL	ALT	HLT	H	S1T	S2T	L	AT	HT	LT	T
x ekseni	Keff	3.3476	3.07418	3.48234	3.86271	4.65767	5.13197	4.86162	4.94512	5.33815	5.4231	6.18091	5.90678	7.23525	7.4783	7.86282	8.58795	8.13623	8.73456	9.86382	7.47613	11.1922	10.4289	11.4067	12.0021	13.4165	14.0246	14.0963	14.1913	14.712	14.3948	15.5272	15.0155	17.7272	20.4284	22.9158	24.2643	24.476	24.8743	30.7616	32.5257	77.0946
y ekseni	VTH	0.6043	0.5911	0.5842	0.5909	0.5683	0.5773	0.5641	0.4731	0.5808	0.6507	0.5286	0.691	0.6637	0.5953	0.7743	0.5974	0.7899	0.7163	0.7533	0.4916	0.6678	0.7704	0.6879	0.7825	0.7819	0.7867	0.829	0.7557	0.8348	0.8394	0.8123	0.8393	0.7777	0.8153	0.7199	0.8285	0.7892	0.8369	0.7584	0.7511	0.673
